# Supplementary material for: The relationship between glycated hemoglobin level and the stage of periodontitis in individuals without diabetes
Source: PLoS One. 2023 Jan 6;18(1):e0279755. doi: 10.1371/journal.pone.0279755 (PMC9821507; doi:10.1371/journal.pone.0279755)
Supplement: S1 File — (XLSX) [file pone.0279755.s001.xlsx]

## Sheet: Sheet1
ID	saudi	Age	male	education	FHD	Hypertension	Colesterol	Numbness	Thu	Vision	gestdiab	Smoking	Cigday	Formersmoker	HbA1c	RG	BP	Height	Weight	BMI	WC	PD5	CAL12	CAL34	CALpercent	Periodont	boneloss
001 MA	0	41	1	1	0	1	0	0	0	0	0	0	0	0	0.104	320	2	166	85.2	30.92	41	29	41	53	30	3
002 AB	1	38	1	3	1	0	0	0	1	0	0	1		0	0.055	111	2	169	58.4	20.45	32	2				2
003 HA	0	33	0	3	0	0	0	1	0	0	0	1		0	0.056	84	1	170	79.1	27.37	37	3				2
004 RA	0	60	0	3	1	1	0	0	0	1	0	0	0	0	0.063	98	3	154	77.4	32.64	36	6	42	23	6	1
005 LQ	0	36	0	4	1	0	0	0	0	0	0	0	0	0	0.059	83	1	168	101.1	35.82	43	11	2			2
006 MK	0	36	1	2	1	0	0	0	1	0	0	1	30	1	0.057	95	0		62	23	34	6	38	19	5	3
007 AH	0	56	1	3	0	0	0	0	0	0	0	1	30	1	0.079	91	2	170	80.8	27.96	38	11				1
008 SA	0	53	0	4	0	0	0	1	0	0	0	0	0	0	0.061	100	0	155	74	30.8	37	20	19	30	68	3
009 SK	0	39	0	9999	0	0	0	0	0	1	0	0	0	0	0.061	100	2	167	79	28.33	28	5	20	44	24	3
010 TA	0	47	0	2	0	0	0	0	0	1	1	0	0	0	0.057	77	1	164	65	24.17	31	8	98	2	0	2
011 MB	0	47	0	4	1	0	0	1	1	1	1	0	0	0	0.056	103	3	154	71	33.77	38	8	63	56	2	2
012 GM	0	41	1	3	0	0	0	1	0	0	0	0	0	0	0.066	221	3	150	67	29.78	38	15	27	34	47	3
013 DA	1	40	1	3	1	0	1	0	0	0	0	1		0	0.056	116	1	166	81.5	29.58	40	8	44	59	7	2
014 SA	1	36	0	2	0	0	0	0	0	0	0	0	0	0	0.058	110	1		60	23	34		13	33	89	4
015 AH	0	28	1	4	1	0	0	0	1	1	0	0	0	0	0.054	82	1	175	79.9	26.09	39	2	79	22	4	1
016 AA	1	32	1	4	1	0	0	0	0	0	0	0	0	0	0.056	105	2	168	81	28.7	42	9	81	16	3	1
017 AH	1	28	1	3	1	0	0	1	0	0	0	1	20	0	0.059	197	2	182	66.2	19.99	32	2	69	58	8	2
018 HD	1	57	0	3	1	0	0	1	0	0	0	1		1	0.06	103	1	153	87	37.17	42	5	21	48	23	3
019 TH	0	38	1	9999	1	0	0	1	0	0	0	0	0	0	0.114	582	9999	173	127	42.43		5	17	56	78	4
020 SA	1	50	1	3	1	0	0	0	0	0	0	0	0	0	0.062	109	2	178	75	23.67	38		34	67	37	3
021 KQ	0	41	0	9999	1	0	0	0	0	0	0	0	0	0			9999			27.3			31	79	67	3
022 SM	1	43	0	4	1	1	1	1	1	0	0	0	0	0	0.07	116	2	170	129	44.64	48	3	103	73	1	2
023 FA	9999	36	0	3	0	0	0	1	0	1	0	0	0	0	0.055	93	2	146	64	30.02	38	4	66	85	0	2
024 RH	9999	44	0	2	1	0	0	1	1	1	0	1		1	0.056	98	3	162	79.9	30.45	36	18	46	92	10	3
025 N	9999	49	1	0	0	1	0	0	0	0	0	1		1	0.062	106	3	165	57.6	21.16	38	35	20	13	0	2
026 SA	9999	47	0	3	0	0	0	1	0	1	0	0	0	0	0.057	87	2	150	73.9	32.84	42	8	54	18	3	2
027 NB	9999	35	0	2	1	0	0	0	1	0	0	0	0	0	0.054	94	1	152	53.7	32.24	30		28	30	36	3
028 AA	9999	29	1	3	1	0	0	1	0	0	0	0	0	0	0.052	84	2	172	95.4	32.25	42	24	19	36	20	3
029 SA	1	46	1	4	1	1	0	0	0	0	0	0	0	0		115	3	170	93	32.18		21	51	23	3	2
030 KA	1	21	0	1	0	0	0	1	1	0	0	0	0	0	0.14	112	2	157	67.2	27.26	40	5	44	17	4	2
031 RB	0	48	0	4	0	0	0	1	0	0	0	0	0	0	0.08	144	9999	160	59	23.05	34	11	14	30	78	3
032 SA	1	44	1	9999	1	0	0	0	0	0	0	1	40	0	0.056	93	1	174	82	27.1	34	71	26	48	6	3
033 AB	1	52	1	4	1	0	1	0	0	0	0	0	0	0	0.061	91	1	164	78	29	38		19	2	0	2
034 FM	0	33	0	9999	0	0	0	0	0	0	0	0	0	0	0.059	88	1	150	42	18.7	26	46	67	40	47	3
035 KS	9999	55	0	1	1	1	0	1	0	1	0	0	0	0	0.066	94	1	173	88	29.4	40	15	55	38	11	3
036 BS	1	56	0	9999	1	1	0	0	1	0	0	0	0	0	0.058	94	1	158	76	30.4	27	44	15	44	57	3
037 HS	1	46	0	9999	1	0	0	0	1	0	0	0	0	0	0.052	87	1	150	55	24.4	34	40	3	50	98	3
038 LA	1	35	0	4	0	0	0	1	1	0	0	0	0	0	0.05	94	1	165	62.5	23	36	1	100	24	1	2
039 MS	1	40	1	9999	1	0	1	1	0	0	0	0	0	0	0.059	78	2	163	78.1	29.4		14	106	28	24	3
040 HM	0	64	0	9999	0	1	1	0	0	0	0	0	0	0	0.065	113	2	147	81	37.5	28	6	9	85	22	3
041 AA	0	26	0	2	1	0	0	0	0	0	0	0	0	0	0.087	201	1	145	69.8	33.2	38	2	14	35	23	3
042 AB	1	41	0	3	1	0	0	0	0	0	0	0	0	0	0.054	86	1	158	87	34.9	22	8	52	21	3	2
043 AS	1	30	1	4	1	0	0	0	1	0	0	1	4	0	0.058	116	1	168	95	33.7	24.5	0	60	10	0	2
044 EA	1	32	0	2	1	0	0	0	0	0	0	0	0	0	0.055	95	1	157	80	32.5	38	18	42	49	33	3
045 YG	1	44	0	2	1	0	1	1	0	0	1	0	0	0	0.062	162	1	156	85	34.9	39	0	8	13	22	3
046 ZA	9999	50	0	1	1	1	1	1	1	1	1	0	0	0	0.06	92	2	151	61	26.8	36.5		20	12	3	2
047 SA	0	35	0	3	1	0	0	0	0	0	0	0	0	0	0.055	81	1	144	66.4	32	35.5	18	57	84	14	3
048 ZM	0	38	0	1	1	1	0	0	0	0	0	0	0	0	0.055	78	1	160	88	34.4	32	0	18	40	22	3
049 NV	9999	55	0	1	0	0	0	0	0	0	0	0	0	0	0.062	104	2	145	59	28.1	37	17	16	83	63	3
050 HQ	0	36	0	2	1	0	0	1	1	0	0	0	0	0	0.054	95	0	154	59	24.9		3	89	40	1	1
051 AA	1	40	0	3	1	0	0	1	1	0	0	0	0	1	0.054	90	0	151	70	30.7	40	6	55	18	3	1
052 KB	0	78	0	1	1	1	0	0	0	0	0	0	0	0	0.053	103	2	152	64	27.7	35	4	69	72	8	2
053 AA	0	38	0	3	1	0	0	0	0	0	1	0	0	0	0.06	92	0	155	75	31.22		2	65	38	2	1
054 WE	0	49	0	3	1	1	1	1	0	0	0	0	0	0	0.055	88	1	160	96	37.5	42	8	96	29	26	3
055 MA	0	38	0	3	0	0	0	0	0	0	0	0	0	0	0.067	92	0	161	85	32.79	35	0	10	8	0	2
056 AS	0	45	0	2	0	0	0	1	0	0	0	0	0	0	0.063	102	0			27.3	36	5	16	46	21	4
057 JA	1	54	0	1	1	1	1	1	1	0	0	0	0	0	0.067	75	3	145	92	43.76	104	22				3
058 MA	0	34	0	3	0	0	0	1	1	0	1	0	0	0	0.064	79	1	159	99	39.16	46	0	16	7	0	1
059 HS	0	34	0	0	1	0	0	0	0	0	0	0	0	0	0.059	120	0	146	64	30.02	40	1	63	38	0	1
060 EZ	0	39	0	3	1	0	0	1	0	0	0	0	0	0	0.058	93	0	150	53	23.56	38	2	50	22	0	2
061 MS	0	52	1	4	0	0	0	0	0	0	0	1	10	0	0.054	100	0	189	90	29.48		5	83	55	2	1
062 GA	1	34	1	4	1	0	0	0	0	0	0	1	10	0	0.057	110	0	169	62	21.71	32	28	32	37	18	2
063 NA	0	64	0	0	0	1	0	0	1	0	0	0	0	0	0.064	77	1	155	65	27.06	44	48	20	51	70	4
064 EM	0	41	0	4	0	0	0	0	0	0	1	0	0	0	0.063	77	0	167	55	19.72	34	15	38	69	20	2
065 AN	1	36	0	4	0	0	0	1	1	1	0	0	0	0	0.054	98	1	147	85	39.34	48	19	78	62	19	2
066 EA	1	33	0	3	1	0	0	0	0	0	0	0	0	0	0.062	108	0	145	57	27.11	30	98	10	28	108	4
068 RA	1	30	0	4	1	0	0	0	0	0	0	0	0	0	0.067	86	0	152	45	19.48	24	2	14	1	0	1
069 NV	0	56	0	0	0	0	0	0	0	0	0	0	0	0	0.063	98	0	148	50	22.83	28	10	8	55	44	3
070 ED	0	31	0	4	1	1	0	0	0	0	0	0	0	0	0.045	78	0	150	53	21.36	28	0	36	26	0	4
071 RM	1	38	0	3	1	0	0	0	0	0	0	0	0	0	0.064	88	0	160	75	28.91	36	17	19	36	20	2
072 BM	0	40	0	1	1	1	0	1	0	0	1	0	0	0	0.065	88	1	161	70	27.01	36	3	36	22	0	1
073 JA	1	32	0	2	1	0	0	0	0	0	0	0	0	0	0.061	86	0	157	53	21.5	24	13	4	17	21	4
074 MG	1	41	0	1	1	0	0	0	0	0	1	0	0	0	0.061	96	0	150	66	29.33	38	5	17	41	21	2
075 SA	0	60	1	0	0	0	0	0	0	0	0	0	0	0	0.061	149	0	160	65	25.39	42	15	29	45	14	2
076 AS	0	57	0	3	1	1	1	1	0	1	0	0	0	0	0.14	107	0	156	98	40.27	46	0	43	30	5	3
077 ZA	1	47	0	4	1	0	0	0	1	0	0	0	0	0	0.057	98	0	158	64	25.64	40	0	29	24	16	2
078 S	0	55	1	1	0	1	0	0	0	0	0	0	0	1	0.076	89	1	157	73	29.62	42	0	27	33	35	4
079 SA	1	44	1	2	1	0	0	0	0	0	0	0	0	0	0.078	102	0	170	66	22.84	32	11	34	45	21	2
080 EH	0	27	0	3	0	0	0	0	0	0	0	0	0	0	0.061	78	0	156	58	23.83	32	4	27	11	0	1
081 NA	1	35	0	4	1	0	0	0	0	0	0	0	0	0	0.051	95	0	166	103	37.38	48	4	22	10	0	2
082 FM	1	50	0	0	1	0	0	0	0	0	0	0	0	0	0.067	97	0	156	82	33.69	40	2	8	30	32	4
083 ZA	1	49	0	3	1	0	0	0	0	0	0	0	0	0	0.059	97	0	150	66	29.33	38	0	10	6	0	2
084 H	0	49	0	1	0	0	0	0	0	0	0	0	0	0	0.065	87	0	170	65	22.49	36	5	0	9	27	4
085 FB	1	25	0	4	1	0	0	0	0	0	0	0	0	0	0.046	82	0	153	50	21.36	24	5	10	9	2	3
086 S	1	53	0	1	1	0	0	1	1	1	1	0	0	0	0.058	88	0	150	57	25.03	35	10	47	53	30	3
087 O	1	52	0	3	1	0	0	1	0	1	0	0	0	0	0.063	89	0	162	76	28.96	42	31	56	68	39	3
088 A	0	46	0	0	0	0	0	1	0	1	0	0	0	0	0.056	92	0	165	102	37.47	48	4	48	38	14	3
089 KH	0	53	0	4	0	0	0	0	1	0	0	0	0	0	0.079	147	0	150	69	30.67	41	9	22	68	23	4
090 L	0	51	0	4	1	0	0	1	0	0	1	0	0	0	0.064	119	1	160	73	28.52	42	3	25	46	14	3
091 NY	0	43	0	3	1	0	0	1	0	0	0	0	0	0	0.064	101	0	153	69	29.48	35	0	42	96	23	3
092 FS	0	48	0	2	1	0	0	0	0	1	1	0	0	0	0.088	191	0	155	86	35.8	46	0	67	56	3	2
093 MA	0	30	1	1	0	0	0	0	0	0	0	0	0	1	0.051	82	0	165	53	19.47	32	31	63	11	2	2
C250 TN	1	31	1	4	0	0	0	0	1	0	0	0	0	0		75	1	174	91.3	30.16	39.2	0				0	0
C251 MA	0	31	1	4	0	0	0	0	0	0	0	0	0	0	0.056	97	2	183	78	23.29	39	0				0	0
C252 SA	1	31	1	4	1	0	1	0	0	0	0	1	20	0	0.059	81	2	174	94.2	31.11	44	0				0	0
C253 AS	9999	28	1	4	0	0	0	0	1	0	0	1	0	0	0.057	94	0	156	32	17	28	0				0	0
C254 AB	1	38	0	4	0	0	0	0	0	0	0	0	0	0	0.055	95	0	153		18	26	0				0	0
C255 LM	1	38	0	9999	1	0	0	0	0	0	0	0	0	0	0.057	127	0	164	66	24.54	33	0				0	0
C256 RA	1	37	0	9999	0	0	0	0	0	0	0	0	0	0	0.052	95	0	152	49	21.21	28	0				0	0
C257 BG	1	27	1	4	1	0	0	0	0	0	0	0	0	0	0.051	96	1	166	72	26.1	32	0				0	0
C258 MA	1	40	0	3	1	0	0	1	0	0	0	0	0	0	0.069	93	0	158	73	29.2	36	0				0	0
C259 BB	1	24	0	4	0	0	0	0	0	0	0	0	0	0	0.059	74	0	156	45	18.5	26	0				0	0
C260 BJ	1	24	0	4	0	0	0	0	1	0	0	0	0	0	0.059	82	1	154	47	19.8	26	0				0	0
C261 HA	1	24	0	4	0	0	0	0	0	0	0	0	0	0	0.053	97	0	159	49	19.4	27	0				0	0
C262 AB	1	31	0	4	0	0	0	0	0	0	0	0	0	0	0.052	97	1	157	66	26.8	34	0				0	0
C263 RA	1	24	0	4	1	0	0	1	1	0	0	0	0	1	0.05	102	0	163	53	19.9	28	0				0	0
C264 JM	1	35	0	3	1	0	0	0	0	0	0	0	0	0	0.051	95	1	170	79	27.3	35.5	0				0	0
C265 BA	0	35	0	3	0	0	0	0	0	0	0	0	0	0	0.052	91	0	160		27	35	0				0	0
C266 ZH	1	25	0	4	0	0	0	0	0	0	0	0	0	0	0.049	91	0	158	58	23.23	28	0				0	0
C267 RA	1	24	0	4	1	0	0	0	0	0	0	0	0	0	0.058	98	0	158	48	19.23	24.5	0				0	0
C268 AQ	1	35	0	1	0	0	0	0	1	0	0	0	0	1	0.053	106	0	157	40	16.23	24	0				0	0
C269	0	28	0	4	0	0	0	0	0	0	0	0	0	0	0.054	102	0	180	51	15.74	29	0				0	0
C270 HG	0	49	0	4	0	0	0	0	0	0	0	0	0	0	0.056	80	0	145	45	21.4	22	0				0	0
C271 KS	0	38	0	3	1	0	0	1	0	1	0	0	0	0	0.052	89	0	153	60	25.63	26	0				0	0
C272 SS	0	36	0	4	1	0	0	0	0	0	0	1	2	1	0.063	120	0	160	72	28.12	36	0				0	0
C273 DJ	1	25	0	4	0	0	0	0	0	1	0	0	0	0	0.054	86	0	160	65	25.39	32	0				0	0
C274 BT	0	26	0	3	0	0	0	0	0	0	0	0	0	0	0.055	83	0	152	39	16.88	28	0				0	0
C275 SA	1	25	0	4	1	0	0	1	1	1	0	0	0	0	0.049	95	0	158	52	20.83	28	0				0	0
C276 SA	1	25	0	4	1	0	0	0	0	0	0	0	0	0	0.058	96	0	157	52.2	21.18	32	0				0	0
C277 AB	1	24	1	3	1	0	0	1	0	0	0	0	0	0	0.046	81	0	178	75	23.67	34	0				0	0
C278 SH	1	23	0	4	1	0	0	1	0	0	0	1	4	0	0.053	88	0	147	32	14.81	28	0				0	0
C279 MA	0	28	1	1	0	0	0	0	0	0	0	0	0	0	0.061	77	0	168	73	25.86	38	0				0	0
C280 SA	1	24	1	4	1	0	0	0	0	0	0	1	5	0	0.056	71	0	166	57	20.69	32	0				0	0
C281 AA	0	25	0	4	0	0	0	0	0	0	0	0	0	0	0.054	92	0	163	61	22.96	28	0				0	0
C282 AB	0	25	0	4	1	0	0	1	0	0	0	0	0	0	0.055	89	0	165	51	18.73	32	0				0	0
C283 AM	0	27	1	4	0	0	0	0	1	0	0	1	20	0	0.055	88	0	182	72	21.74	34	0				0	0
C284 MA	0	43	1	0	0	1	0	0	0	0	0	0	0	0	0.054	73	1	180	90	27.78	42	0				0	0
C285 HA	1	30	1	4	1	0	0	0	0	0	0	1	15	0	0.049	87	0	174	91	30.06	44	0				0	0
C286 WB	1	23	0	4	1	0	0	0	0	0	0	0	0	0	0.064	96	0	164	75	27.89	36	0				0	0
C287 MS	0	26	1	3	0	0	0	0	0	0	0	0	0	0	0.045	75	0	170	82	28.37	40	0				0	0
C288 EN	1	30	0	4	0	0	0	0	0	0	0	0	0	0	0.061	82	0	153	68	29.05	38	0				0	0
C289 AA	1	31	1	4	0	0	0	0	0	0	0	0	0	0	0.053	95	0	171	94	32.15	46	0				0	0
C290 RA	1	26	0	4	1	0	0	1	0	0	0	0	0	0	0.054	82	0	160	69	26.95	36	0				0	0
C291 A	0	30	0	3	0	0	0	0	0	0	0	0	0	0	0.062	92	0	165	62	22.77	34	0				0	0
C292 TA	0	22	0	3	0	0	0	0	1	0	0	0	0	0	0.054	77	0	148	40	18.26	30	0				0	0
C293 SM	0	37	0	0	0	0	0	1	0	0	0	0	0	0	0.061	114	0	150	65	28.89	40	0				0	0
C294 AA	1	25	0	4	0	0	0	0	0	0	0	0	0	0	0.063	105	0	154	74	31.2	42	0				0	0
C295 H	0	33	0	3	0	1	0	0	1	1	0	0	0	0	0.05	94	1	167	59	21.16	30	0				0	0
